# Supplementary material for: CCR9/CXCR5 Co-Expressing CD4 T Cells Are Increased in Primary Sjögren’s Syndrome and Are Enriched in PD-1/ICOS-Expressing Effector T Cells
Source: Int J Mol Sci. 2023 Jul 26;24(15):11952. doi: 10.3390/ijms241511952 (PMC10418442; doi:10.3390/ijms241511952)
Supplement: Supplementary file 1 [file ijms-24-11952-s001.zip]

Archive with 1 entries (1 files):
- ijms-2390078-supplementary.pdf
